# Supplementary material for: Genome‐wide association study identifies QTL and candidate genes for grain size and weight in a Triticum turgidum collection
Source: Plant Genome. 2025 Jan 27;18(1):e20562. doi: 10.1002/tpg2.20562 (PMC11771687; doi:10.1002/tpg2.20562)
Supplement: Supplementary file 2 — Supplemental Table S1. Triticum turgidum subspecies and accessions included in the tetraploid wheat collection. Pedigree, clades and sub‐clades were drawn according to the phylogenetic relationship analysis using a panel of 15,211 polymorphic SNP markers (section 3.2) are reported. Supplemental Table S2. Analysis of variance and heritability (h 2 B) of 1000‐kernel weight (TKW), area (AREA), grain length (GL), grain width (GW), and grain aspect (ASPECT) in a tetraploid wheat collection evaluated at Valenzano (Bari, Italy) over 3 years (2010, 2013 and 2014). Supplemental Table S3. Combined analysis of variance and heritability (h 2 B) of 1000‐kernel weight (TKW), area (AREA), grain length (GL), grain width (GW), and grain aspect (ASPECT) in a tetraploid wheat collection evaluated at Valenzano (Bari, Italy) for 3 years (2010, 2013 and 2014). Supplemental Table S4. Pearson correlation coefficient (r) of 1000‐kernel weight (TKW), area (AREA), grain length (GL), grain width (GW), and grain aspect (ASPECT) between the three environments in a tetraploid wheat collection evaluated at Valenzano (Bari, Italy) for 3 years (2010, 2013 and 2014). Supplemental Table S5. Pearson correlation coefficient (r) of 1000‐kernel weight (TKW), area (AREA), grain length (GL), grain width (GW), and grain aspect (ASPECT) in a tetraploid wheat collection evaluated at Valenzano (Bari, Italy) for 3 years (2010, 2013 and 2014). Supplemental Table S6. Quantitative trait loci (QTL) for 1000‐kernel weight (TKW), area (AREA), grain aspect (ASPECT), grain length (GL), and grain width (GW) detected in a tetraploid wheat collection in single‐year and across‐years by genome‐wide association study (GWAS). Supplemental Table S7. Gene ontology (GO) enrichment analysis performed in the regions flanking the closest marker to each QTL for TKW and grain traits (GL, GW, AREA, and ASPECT). Ontology: MF = molecular function, BP = biological process, and CC = cellular components. [file TPG2-18-e20562-s002.xlsx]

## Sheet: Table S1
Supplemental Table S1. Triticum turgidum subspecies and accessions included in the tetraploid wheat collection. Pedigree, clades and sub-clades were drawn according to the phylogenetic relationship analysis using a panel of 15,211 polymorphic SNP markers (section 3.2) are reported.
T. turgidum ssp.	Accession	Origina	Cladeb	sub-Cladeb	Pedigree dataa	Year of releasea	Durum group (according to year of release)
durum (72)	TS-078	Italy	I	a	-	-	landraces or old cultivars
	TS-095	Ecuador	II	e	-	-	landraces or old cultivars
	TS-105	Egypt, Sinai	II	a	-	-	landraces or old cultivars
	TS-106	Ethiopia	II	a	-	-	landraces or old cultivars
	TS-127	Russian Federation	III	-	-	-	landraces or old cultivars
	CItr-7809	Ādīs Ābeba, Ethiopia	II	a	Selected from Ethiopian landrace	-	landraces or old cultivars
	CItr-14629	Oromīya, Ethiopia	II	a	Selected from Ethiopian landrace	-	landraces or old cultivars
	BYAL288007	Libano	II	a	Selected from Ethiopian landrace	-	landraces or old cultivars
	BYAL258027	Libano	II	a	Selected from Ethiopian landrace	-	landraces or old cultivars
	BYAL258028	Libano	II	a	Selected from Ethiopian landrace	-	landraces or old cultivars
	BYAL258034	Libano	II	a	Selected from Ethiopian landrace	-	landraces or old cultivars
	PI-480352	Ethiopia	II	a	Selected from Ethiopian landrace	-	landraces or old cultivars
	ELS6404-75-3	Oromīya, Ethiopia	II	a	Selected from Ethiopican landrace	-	landraces or old cultivars
	Cappelli	Italy	I	a	Strampelli selection from “Jean Retifah”	1915	landraces or old cultivars
	Aziziah	Italy	IV	-	Selected from exotic landraces “Near East”	1925	landraces or old cultivars
	Russello	Italy	II	e	Selected from landraces Italian	1928	landraces or old cultivars
	Timilia	Italy, Sicily	III	-	Selected from landraces of South Italy	1930	landraces or old cultivars
	Tagonrog	Italy	I	a	Selected from landraces Russian	1934	landraces or old cultivars
	Capeiti-8	Italy	I	a	Eiti 6/Cappelli	1940	landraces or old cultivars
	Grifoni	Italy	I	a	Cappelli/Triticum aestivum	1949	landraces or old cultivars
	Kiperounda	Marocco	III	-	Selected from landraces	1956	landraces or old cultivars
	Hymera	Italy	I	a	B-14/Capeiti-8	1970	landraces or old cultivars
	Trinakria	Italy	I	a	B-14/Capeiti-8	1970	landraces or old cultivars
	Appulo	Italy	I	a	Cappelli/Grifoni//Capeiti-8	1973	landraces or old cultivars
	Belfuggito	Italy	II	c	Conte Morando/3/ T. turgidum ssp dicoccoides /Duro Australiano// T. persicum var ekinatum/ Duro Australiano	1973	landraces or old cultivars
	Lambro	Italy	II	c	Conte Morando/3/ T. turgidum ssp dicoccoides /Duro Australiano// T. persicum var ekinatum/ Duro Australiano	1973	landraces or old cultivars
	Creso	Italy	I	a	Yaktana-54/Norin 10-B//2*Cappelli-63/3/3*Tehuacan-60/4/Capelli-B144	1974	modern cultivars
	Isa	Italy	I	a	Sassari 0 130/Patrizio	1975	modern cultivars
	Mida	Italy	I	a	Yaktana-54/Norin 10-B//2*Cappelli-63/3/2*Tehuacan-60/4/Capelli-B144	1975	modern cultivars
	Polesine	Italy	I	a	Forlani/Aziziah	1975	modern cultivars
	Valgerardo	Italy	I	a	Giorgio-324//Senatore Cappelli/Yuma	1975	modern cultivars
	Valnova	Italy	I	a	Giorgio-324//Senatore Cappelli/Yuma	1975	modern cultivars
	Tito	Italy	I	a	Lakota/Castelporziano	1976	modern cultivars
	Sansone	Italy	I	a	Mara/Cappelli	1977	modern cultivars
	Karel	Italy	I	a	Mx-198/Maristella	1980	modern cultivars
	Valforte	Italy	I	a	VZ-156/Cappelli//Yuma/2*Cappelli	1980	modern cultivars
	Berillo	Italy	I	a	Haynaldia villosa/3*Cappelli/5/Yakatana-54//Norin-10/Brevor/3/ST-464/6/2*Thatcher	1981	modern cultivars
	Appio	Italy	I	a	Cappelli//Gaviota/Yuma	1982	modern cultivars
	Athena	Italy	I	a	Ranieri/Jucci	1982	modern cultivars
	Latino	Italy	I	a	Cappelli/Anhinga//T. turgidum	1982	modern cultivars
	Messapia	Italy	I	a	Mex/Crane (SIB)//Tito	1982	modern cultivars
	Arcangelo	Italy	I	a	Creso/Appulo	1983	modern cultivars
	Duilio	Italy	I	a	Cappelli//Anhinga/Flamingo, Mex	1984	modern cultivars
	Quadruro	Italy	I	a	SC-146/ID83-NE	1984	modern cultivars
	Tresor	Italy	I	a	Amber durum/S-22-80	1984	modern cultivars
	Adamello	Italy	I	a	Valforte/Turkis line 7112	1985	modern cultivars
	Grazia	Italy	I	a	Leeds (M 6800127)/Valselva	1985	modern cultivars
	Simeto	Italy	I	a	Capeit-8/Valnova	1988	modern cultivars
	Fenix	Italy	I	a	Madif/Durum Tunisian//Valgerardo	1990	modern cultivars
	Ofanto	Italy	I	a	Adamello/Appulo	1990	modern cultivars
	Zenit	Italy	I	a	Valriccardo/Vic	1992	modern cultivars
	Italo	Italy	I	a	Complex cross between Italian and Turkish genotypes	1993	modern cultivars
	Arcobaleno	Italy/Spain	I	a	Chen/Altar 84	1995	modern cultivars
	Colosseo	Italy	I	a	Mutant Mexa/Creso	1995	modern cultivars
	Fortore	Italy	I	a	Capeiti-8/Valforte	1995	modern cultivars
	Ciccio	Italy	I	a	F6 Appulo/Valnova//F5 Valforte/Patrizio	1996	modern cultivars
	Iride	Italy	I	a	Altar 84/Ares	1996	modern cultivars
	Svevo	Italy	I	a	CIMMYT's selection/Zenit	1996	modern cultivars
	Claudio	Italy	I	a	CIMMYT's selection 35/Durango//IS1938/Grazia	1998	modern cultivars
	Meridiano	Italy	I	a	Simeto/WB 881/Duilio/F21	1999	modern cultivars
	Fiore	Italy	I	a	Derived from CIMMYT's selection	2001	modern cultivars
	Tiziana	Italy	I	a	Peleo/Neodur	2001	modern cultivars
	Grecale	Italy	I	a	S2/WB 881//Plinio/F22	2002	modern cultivars
	Normanno	Italy	I	a	Simeto/F22//L35	2002	modern cultivars
	Anco Marzio	Italy	I	a	Stotka//Altar84/Ald	2003	modern cultivars
	Maestrale	Italy	I	a	Iride/Svevo	2004	modern cultivars
	Saragolla	Italy	I	a	Iride/Line SPB 0114	2004	modern cultivars
	PR22D89	Italy	I	a	Ofanto/Duilio//Ixos	2005	modern cultivars
	Alemanno	Italy	I	a	Cappelli/Duilio	2006	modern cultivars
	K26	Italy	I	a	Spontaneuos mutant derived from Simeto/Colosseo	2006	modern cultivars
	Neolatino	Italy	I	a	Latino/Trinakria//MG1433/4/Latino	2007	modern cultivars
	Marco Aurelio	Italy	I	a	Orobel//Arcobaleno/Svevo	2010	modern cultivars
turanicum (21)	K cer	Egypt	I	b
	Cltr-11390	United State	I	b
	PI-68287	Azerbaijan	V	-
	PI-113393	Iraq	V	-
	PI-167481	Turkey, Denizli	VI	-
	PI-191599	Marocco,Rabat-Sale	I	b
	PI-192641	Morocco	I	b
	PI-254206	Iran	V	-
	PI-290530	Hungary, Pest	V	-
	PI-306665	France, Herault	I	b
	PI-576854	Turkey, Diyarbakir	V	-
	PI-623656	Iran, West Azerbaijan	V	-
	PI-624429	Iran, Bakhtaran	V	-
	PI-127106	Afghanistan, Faryab	V	-
	PI-67343	Australia, Victoria	V	-
	PI-192658	Morocco	I	b
	PI-184526	Portugal	V	-
	PI-352514	Azerbaijan	I	b
	PI-362067	Romania, Brasov	I	b
	PI-349051	Georgia	VI	-
	PI-70738	Iraq	V	-
polonicum (15)	PI-210845	Iran	II	e
	PI-223171	Jordan	I	b
	PI-266846	United Kingdom, England	II	e
	PI-272564	Hungary, Pest	I	b
	PI-278647	United Kingdom, England	II	e
	PI-289606	United Kingdom, England	II	e
	PI-290512	Portugal	I	b
	PI-306549	Romania	II	e
	PI-330554	United Kingdom, England	II	e
	PI-330555	United Kingdom, England	I	b
	PI-352487	Germany, Saxony-Anhalt	II	e
	PI-352488	Italy	II	e
	PI-352489	Cyprus	II	e
	PI-566593	United States	II	e
	PI-208911	Iraq	I	b
turgidum (17)	PI-221423	Portugal	II	d
	PI-204020	Portugal	II	d
	PI-56263	Portugal, Lisboa	II	d
	PI-134946	Portugal, Lisboa	II	d
	PI-157983	Italy, Sicily	II	d
	PI-157985	Italy, Sicily	II	d
	PI-185723	Portugal, Leira	II	d
	PI-191203	Spain	II	d
	PI-286075	Poland	II	d
	PI-352544	Switzerland, Vaud	II	d
	PI-290522	Germany	II	d
	PI-290526	Hungary, Pest	II	d
	PI-341391	Turkey, Burdur	II	d
	PI-352538	United Kingdom	II	d
	PI-352541	Germany	II	d
	PI-352542	France	II	d
	PI-352543	France	II	d
carthlicum (12)	PI-115816	Georgia	II	b
	PI-283888	Iran	II	b
	PI-341800	Russian Federation, Dagest	II	b
	PI-499972	Georgia	II	b
	PI-532501	Former Soviet Union	II	b
	PI-572849	Georgia	II	b
	PI-573182	Turkey, Kars	II	b
	PI-585017	Georgia	II	b
	PI-585018	Georgia	II	b
	MG-4411	n.a.	II	b
	MG-4412	n.a.	II	b
	MG-4413	Turkey	II	b
dicuccum (17)	Farvento	Italy	II	c
	Lucanica	Italy	II	c
	Molise selezione Colli	Italy	II	c
	AG-213	Iran	II	c
	AG-214	Morocco	II	c
	AG-215	United Kingdom	II	c
	AG-216	Ethiopia	II	c
	AG-217	Hungary	II	c
	MG-5350	Ethiopia	II	c
	MG-4387	United Kingdom	II	c
	MG-5416	Iran	II	c
	MG-5471	Spain	II	c
	MG- 5473	Spain	II	c
	MG-5344	Ethiopia	II	c
	MG-5293	Italy	II	c
	MG-5323	n.a.	II	c
	MG-5300	n.a.	II	c
dicoccoides (11)	PI-346783	Hungary, Pest	II	c
	PI-343446	Israel	II	c
	PI-481539	Israel	II	c
	PI-352323	Asia Minor	II	c
	PI-355459	Armenia	II	c
	PI-470944	Syria, Al Qunaytirah	II	c
	PI-470945	Syria, Al Qunaytirah	II	c
	MG 4343	n.a.	II	c
	MG 4328/61	n.a.	II	c
	MG 5444/235	n.a.	II	c
	MG 4330/66	n.a.	II	c
a According to Laidò et al. 2013.
b According to phylogenetic tree showed in Figure 3.
n.a. = not available

## Sheet: Table S2
Supplemental Table S2. Analysis of variance and heritability (h2B) of thousand kernels weight (TKW), area (AREA), grain length (GL), grain width (GW), and grain aspect (ASPECT) in a tetraploid wheat collection evaluated at Valenzano (Bari, Italy) over three years (2010, 2013 and 2014).
Trait	Year	Block			Genotype					Error		h2B
		df	MS		df	MS	F-value	Pr>F		df	MS
TKW	2010	1	2.8813		153	243.26	20.0839	0		152	12.1121	0.9502
	2013	1	186.907		165	327.275	31.6354	0		163	10.3452	0.9684
	2014	1	447.186		167	269.51	23.1886	0		166	11.6225	0.9569
AREA	2010	1	0.3626		153	23.6827	35.5598	0		152	0.666	0.9719
	2013	1	10.7652		165	28.1431	54.5307	0		163	0.5161	0.9817
	2014	1	17.593		167	23.6535	47.4195	0		166	0.4988	0.9789
GL	2010	1	0.02		153	2.6874	49.4899	0		152	0.0543	0.9798
	2013	1	0.1492		165	2.7729	185.181	0		163	0.015	0.9946
	2014	1	0.0829		167	2.4765	183.596	0		166	0.0135	0.9946
GW	2010	1	0.0025		153	0.1419	17.4239	0		152	0.0081	0.9426
	2013	1	0.1192		165	0.1771	30.5046	0		163	0.0058	0.9672
	2014	1	0.2952		167	0.1495	24.256	0		166	0.0062	0.9588
ASPECT	2010	1	0.0011		153	0.3669	32.9796	0		152	0.0111	0.9697
	2013	1	0.0235		165	0.3338	150.065	0		163	0.0022	0.9933
	2014	1	0.1088		167	0.293	87.8407	0		166	0.0033	0.9886
MS: mean square; h2B: Broad-sense heritability

## Sheet: Table S3
Supplemental Table S3. Combined analysis of variance and heritability (h2B) of thousand kernels weight (TKW), area (AREA), grain length (GL), grain width (GW), and grain aspect (ASPECT) in a tetraploid wheat collection evaluated at Valenzano (Bari, Italy) for three years (2010, 2013 and 2014).
Trait	Block					Year (Y)					Genotype (G)					YxG interaction					Error		h2B
	df	MS	F-value	Pr>F		df	MS	F-value	Pr>F		df	MS	F-value	Pr>F		df	MS	F-value	Pr>F		df	MS
TKW	1	7.8	0.611	n.s.		2	2833.3	223.172	0		164	741.9	58.435	0		306	42.2	3.323	0		468	12.7	0.94
AREA	1	0.61	0.986	n.s.		2	41.79	68.071	0		164	68.6	111.746	0		306	2.37	3.868	0		468	0.61	0.97
GL	1	0.001	0.018	n.s.		2	0.488	17.776	0		164	7.356	267.769	0		306	0.139	5.059	0		468	0.027	0.98
GW	1	0.0163	2.163	n.s.		2	0.8063	107.188	0		164	0.4089	54.362	0		306	0.0243	3.229	0		468	0.0075	0.94
ASPECT	1	0.0051	0.88	n.s.		2	0.5478	94.692	0		164	0.9066	156.731	0		306	0.0237	4.089	0		468	0.0058	0.94
MS: mean square; h2B: Broad-sense heritability

## Sheet: Table S4
Supplemental Table S4. Pearson correlation coefficient (r) of thousand kernels weight (TKW), area (AREA), grain length (GL), grain width (GW), and grain aspect (ASPECT) between the three environments in a tetraploid wheat collection evaluated at Valenzano (Bari, Italy) for three years (2010, 2013 and 2014).
		Val_2013	Val_2014	Mean across environments
TKW	Val_2010	0.87**	0.87***	0.95***
	Val_2013		0.84***	0.95***
	Val_2014			0.95***
AREA	Val_2010	0.92***	0.92***	0.98***
	Val_2013		0.89***	0.97***
	Val_2014			0.97***
GL	Val_2010	0.95***	0.96***	0.99***
	Val_2013		0.94***	0.98***
	Val_2014			0.98***
GW	Val_2010	0.84***	0.84***	0.95***
	Val_2013		0.85***	0.95***
	Val_2014			0.95***
ASPECT	Val_2010	0.93***	0.93***	0.98***
	Val_2013		0.93***	0.98***
	Val_2014			0.98***
** and ***: significant differences at 0.01 p and 0.001 p, respectively.

## Sheet: Table S5
Supplemental Table S5. Pearson correlation coefficient (r) of thousand kernels weight (TKW), area (AREA), grain length (GL), grain width (GW), and grain aspect (ASPECT) in a tetraploid wheat collection evaluated at Valenzano (Bari, Italy) for three years (2010, 2013 and 2014).
		AREA	GL	GW	ASPECT
Val_2010	TKW	0.86***	0.51***	0.83***	-0.02
	AREA		0.86***	0.55***	0.44***
	GL			0.05	0.84***
	GW				-0.49***
Val_2013	TKW	0.91***	0.62***	0.082***	0.06
	AREA		0.87***	0.60***	0.42***
	GL			0.14	0.81***
	GW				-0.46***
Val_2014	TKW	0.90***	0.61***	0.81***	0.09
	AREA		0.88***	0.59***	0.46***
	GL			0.13	0.83***
	GW				-0.44***
***: significant differences at 0.01 p and 0.001 p, respectively.

## Sheet: Table S6
Supplemental Table S6. Quantitative trait loci (QTL) for thousand kernels weight (TKW), area (AREA), grain aspect (ASPECT), grain length (GL), and grain width (GW) detected in a tetraploid wheat collection in single-year and across-years by genome-wide association study (GWAS).
QTL	Closest marker	Closet SNP ID	Chrom.	Genetic position*	Physical position **	SNP allele		Allele frequency		VAL_2010			VAL_2013			VAL_2014			Mean (BLUE)
				cM	Mbp					LOD	PVE(%)		LOD	PVE(%)		LOD	PVE(%)		LOD	PVE(%)	Add. Eff.
TKW
QTKW.mgb-1B	Kukri_c5335_2165	IWB46333	1B	57.6	473.831	A	G	133	29	3.28965	16.5618		2.28079	10.0626		3.77815	18.9541		3.67975	18.0653	-8.71243
QTKW.mgb-3B.1	Kukri_c66862_96	IWB47344	3B	148.4	756.364	C	T	109	60	4.04586	20.8834		2.69879	12.0174		4.98073	25.4029		4.64545	22.9336	-8.02923
QTKW.mgb-3B.2	Kukri_rep_c110544_497	IWB49458	3B	204.7	827.176	G	T	104	65	3.00176	14.4606		2.77688	12.3844		2.96778	13.3653		3.30014	15.0524	6.7086
QTKW.mgb-4B	Excalibur_c26244_178	IWB24422	4B	51.8	402.297	C	T	105	54	2.64842	12.2195		3.30749	15.844		3.22882	15.7007		3.54495	16.9348	6.26753
QTKW.mgb-7A	GENE-4528_1252	IWB33997	7A	189.5	703.143	A	G	131	31	3.76554	18.8395		2.76588	12.7025		3.04079	14.2255		3.78431	18.1066	-6.9737
AREA
QAea.mgb-1A.1	CAP11_c65_237	IWB13009	1A	16.5	11.6917	A	G	152	18	3.08694	14.8278		3.11049	14.1951		3.07944	13.8761		3.4599	15.787	-3.16871
QAea.mgb-1A.2	Kukri_rep_c101316_375	IWB48626	1A	50.4	357.695	C	T	108	61	3.80453	19.1573		4.71088	23.5021		2.63932	11.9547		4.06554	19.3901	-2.43064
QAea.mgb-1B.1	Kukri_c5335_2165	IWB46333	1B	57.6	473.831	A	G	133	29	3.86209	19.9111		2.86255	13.2246		4.50305	23.2742		4.31136	21.5007	-2.94003
QAea.mgb-1B.2	BS00096719_51	IWB11968	1B	79.2	543.53	C	T	104	61	3.65833	18.4231		2.42659	10.5756		3.64327	17.3785		3.60555	16.866	1.78553
QAea.mgb-3B.1	Kukri_c66862_96	IWB47344	3B	148.4	756.364	C	T	109	60	4.63827	24.4067		2.32907	9.95443		4.80809	23.8948		4.19931	20.0336	-2.31733
QAea.mgb-3B.2	RAC875_c2106_882	IWB55121	3B	205.1	827.138	A	G	104	65	3.57977	17.8958		2.43695	10.6429		3.04784	13.8896		3.15794	14.3405	1.98574
QAea.mgb-4B	Excalibur_c26244_178	IWB24422	4B	51.8	402.297	C	T	105	54	2.35074	10.6252		3.28334	15.6092		3.25014	15.6627		3.41911	16.1377	1.87623
QAea.mgb-6B	IAAV1711	IWB34432	6B	31.3	28.6748	A	G	46	121	3.37883	16.6036		2.14467	8.98938		3.89749	18.9876		3.48076	16.108	-1.68516
QAea.mgb-7B	Tdurum_contig46338_2305	IWB71671	7B	206.3	713.743	A	G	109	51	3.1369	15.3442		1.95965	8.18871		3.23763	15.171		2.96481	13.4004	1.8987
ASPECT
QAsp.mgb-1A	IACX872	IWB36322	1A	49	-	A	G	133	35	3.41668	18.0574		3.31343	15.9983		4.08836	20.1597		3.66069	17.5882	-0.361938
QAsp.mgb-1B	RAC875_s105188_92	IWB63392	1B	54.1	449.997	G	T	115	50	3.35198	17.6814		3.32071	20.3092		3.05161	18.3147		3.55959	21.391	-0.204131
QAsp.mgb-2A.1	Ra_c37244_428	IWB51951	2A	66.3	57.9414	A	C	76	91	2.9068	14.0925		3.75725	22.0588		2.96013	16.9396		3.69331	21.1796	-0.686801
QAsp.mgb-2A.2	Tdurum_contig44687_464	IWB71534	2A	107.8	397.969	A	G	125	41	3.79783	20.2387		3.80393	18.6504		3.38841	16.2131		3.65692	17.436	-0.373463
QAsp.mgb-2B	BS00105409_51	IWB12242	2B	131.2	-	A	G	44	126	3.48047	17.598		3.26408	15.0581		3.16853	14.8142		3.26615	14.7225	-0.368326
QAsp.mgb-3B	Ku_c23207_988	IWB38850	3B	46.2	62.3043	C	T	34	134	3.40899	18.7042		3.23047	19.052		3.07856	17.7897		3.43871	19.8423	0.280955
QAsp.mgb-5A.1	CAP12_rep_c5753_98	IWB13629	5A	47.5	118.051	G	T	30	120	3.15762	16.0742		3.85975	20.6328		3.23787	17.0314		4.21104	22.4045	0.368487
QAsp.mgb-5A.2	Tdurum_contig10587_601	IWB66619	5A	151.4	560.518	A	G	51	114	4.14449	21.9115		3.92929	18.9333		4.01886	19.3654		3.85713	18.1629	0.236445
QAsp.mgb-5B	CAP11_c919_204	IWB13083	5B	48.9	385.896	A	C	142	26	3.35536	17.6641		3.56496	17.4814		2.04431	8.61911		3.10902	14.4296	-0.46873
QAsp.mgb-7A.1	BobWhite_c6193_298	IWB4104	7A	89.6	111.513	C	T	99	63	3.12953	16.5034		3.07817	14.9237		2.79475	13.1005		3.3699	16.3543	-0.214469
QAsp.mgb-7A.2	IAAV8081	IWB35428	7A	130.9	569.306	C	T	89	79	3.05663	15.2404		2.93978	13.4105		3.28714	15.3478		3.02163	13.6451	0.183432
QAsp.mgb-7A.3	BS00023027_51	IWB7382	7A	167.8	-	C	T	104	42	3.22528	17.9233		3.84655	25.5791		3.0688	15.1522		3.52128	20.1702	-0.374133
QAsp.mgb-7B.1	Ku_c1839_202	IWB38649	7B	63.6	139.942	C	T	15	135	1.83595	9.24103		3.01854	18.4763		2.9509	17.9628		3.21821	19.1496	-0.227472
QAsp.mgb-7B.2	Excalibur_rep_c111629_239	IWB30544	7B	98.9	538.298	A	G	33	136	3.04883	14.9765		3.7124	18.3955		2.1556	9.20025		3.19056	14.8723	0.31375
GL
QGL.mgb-1A.1	CAP11_c65_237	IWB13009	1A	16.5	11.6917	A	G	152	18	3.00405	14.4822		3.06032	13.9123		3.7199	17.441		3.48326	15.916	-1.03259
QGL.mgb-1A.2	Tdurum_contig54929_517	IWB72412	1A	48.1	313.881	A	G	53	112	4.10625	21.7083		3.6883	18.0795		4.29018	21.4878		3.97752	19.2775	0.658365
QGL.mgb-1A.3	Tdurum_contig51167_390	IWB72160	1A	120	545.579	C	T	71	98	3.15847	15.7885		3.06923	14.0137		3.39306	15.6115		3.33429	15.1073	0.677757
QGL.mgb-1B	Tdurum_contig68228_206	IWB73093	1B	53.9	449.308	C	T	28	142	3.06217	14.879		3.33845	15.4873		3.5333	16.3903		3.28599	14.831	0.758239
QGL.mgb-2B.1	BS00047891_51	IWB8480	2B	131.2	-	C	T	39	124	3.28712	16.1663		3.36949	15.7262		2.90922	12.9908		3.1882	14.3571	-0.917274
QGL.mgb-2B.2	BobWhite_c852_630	IWB4485	2B	153.8	727.887	C	T	137	30	3.26244	16.5683		3.49268	16.9102		2.95742	13.5874		3.26723	15.1888	-0.716765
QGL.mgb-3B.1	Excalibur_c36725_96	IWB25749	3B	149.4	755.683	A	G	122	44	3.38383	16.7481		2.78091	12.4133		3.73203	17.6345		3.40495	15.6007	-0.592491
QGL.mgb-3B.2	RAC875_c2106_882	IWB55121	3B	205.1	827.138	A	G	104	65	3.22851	16.0296		2.56265	11.3566		3.16184	14.5013		3.05837	13.8013	0.631355
QGL.mgb-6B	IAAV1711	IWB34432	6B	31.3	28.6748	A	G	46	121	4.24662	22.1665		3.02162	13.8131		4.40591	21.4962		4.05723	19.1712	-0.600858
GW
QGW.mgb-2B	Kukri_c1175_873	IWB40673	2B	10	10.3513	A	G	94	74	3.26129	16.3222		3.06882	14.0406		2.02749	8.27619		3.61563	16.7166	0.138217
QGW.mgb-5A	CAP12_rep_c5753_98	IWB13629	5A	47.5	118.051	G	T	30	120	3.10858	17.7437		2.08986	9.36033		4.48276	24.6021		4.1726	21.7854	-0.243163
*Genetic position according to the durum wheat consensus map (Maccaferri et al., 2015). **Physical position according to the durum wheat genome sequence (Maccaferri et al., 2019)
PVE (%) = Percentage of phenotypic variation explained by the single nucleotide polymorphism (SNP) marker.
Suggetive QTL with LOD 2.5-2.9 are reported only for QTL significant at LOD>3.0 in at least 2 environments and across environments

## Sheet: Table S7
Supplemental Table S7. Gene ontology (GO) enrichment analysis performed in the regions flanking the closest marker to each QTL for TKW and grain traits (GL, GW, AREA, and ASPECT). Ontology: MF = molecular function, BP= biological process, and CC =cellular components.
Trait	Ontology	GO term	Description	p-values adjusted
TKW	MF	GO:0015095	magnesium ion transmembrane transporter activity	5.091×10-5
	MF	GO:0003886	DNA (cytosine-5-)-methyltransferase activity	1.276×10-3
	MF	GO:0009008	DNA-methyltransferase activity	1.276×10-3
	MF	GO:0003677	DNA binding	9.207×10-3
	MF	GO:0003676	nucleic acid binding	9.792×10-3
	BP	GO:0019646	aerobic electron transport chain	6.805×10-7
	BP	GO:0006306	DNA methylation	1.051×10-6
	BP	GO:0006305	DNA alkylation	1.051×10-6
	BP	GO:0006304	DNA modification	5.127×10-6
	BP	GO:1905774	regulation of DNA helicase activity	1.672×10-5
	BP	GO:1905778	negative regulation of exonuclease activity	1.672×10-5
	BP	GO:0032069	regulation of nuclease activity	1.672×10-5
	BP	GO:0032074	negative regulation of nuclease activity	1.672×10-5
	BP	GO:0051097	negative regulation of helicase activity	1.672×10-5
	BP	GO:1905775	negative regulation of DNA helicase activity	1.672×10-5
	CC	GO:0005769	early endosome	1.501×10-4
	CC	GO:0031519	PcG protein complex	6.891×10-4
	CC	GO:0045283	fumarate reductase complex	8.753×10-4
	CC	GO:0045257	succinate dehydrogenase complex (ubiquinone)	8.753×10-4
	CC	GO:0048471	perinuclear region of cytoplasm	8.753×10-4
	CC	GO:0005749	mitochondrial respiratory chain complex II, succinate dehydrogenase complex (ubiquinone)	8.753×10-4
	CC	GO:0042555	MCM complex	1.946×10-3
	CC	GO:0045281	succinate dehydrogenase complex	2.306×10-3
	CC	GO:0045273	respiratory chain complex II	7.656×10-3
AREA	MF	GO:0008171	O-methyltransferase activity	1.785x10-3
	MF	GO:0005516	calmodulin binding	3.600x10-3
	MF	GO:0102158	very-long-chain (3R)-3-hydroxyacyl-CoA dehydratase activity	3.628x10-3
	MF	GO:0018812	3-hydroxyacyl-CoA dehydratase activity	3.628x10-3
	MF	GO:0004300	enoyl-CoA hydratase activity	8.094x10-3
	BP	GO:0030497	fatty acid elongation	8.103x10-6
	BP	GO:0050790	regulation of catalytic activity	1.400x10-5
	BP	GO:0065009	regulation of molecular function	3.137x10-5
	BP	GO:0042761	very long-chain fatty acid biosynthetic process	5.609x10-5
	BP	GO:0032069	regulation of nuclease activity	2.329x10-4
	BP	GO:0032074	negative regulation of nuclease activity	2.329x10-4
	BP	GO:0051095	regulation of helicase activity	2.329x10-4
	BP	GO:0051097	negative regulation of helicase activity	2.329x10-4
	BP	GO:0060700	regulation of ribonuclease activity	2.329x10-4
	BP	GO:0010866	regulation of triglyceride biosynthetic process	2.329x10-4
	CC	GO:0031262	Ndc80 complex	2.021×10-5
	CC	GO:0000940	outer kinetochore	2.478×10-4
	CC	GO:0000776	kinetochore	1.440×10-3
	CC	GO:0000779	condensed chromosome, centromeric region	1.642×10-3
	CC	GO:0030123	AP-3 adaptor complex	3.438×10-3
	CC	GO:0005840	ribosome	5.901×10-3
	CC	GO:0043228	non-membrane-bounded organelle	8.417×10-3
	CC	GO:0043232	intracellular non-membrane-bounded organelle	8.417×10-3
GL	MF	GO:0008171	O-methyltransferase activity	1.394×10-8
	MF	GO:0009916	alternative oxidase activity	4.000×10-8
	MF	GO:0016741	transferase activity, transferring one-carbon groups	4.607×10-8
	MF	GO:0008168	methyltransferase activity	9.908×10-7
	MF	GO:0008757	S-adenosylmethionine-dependent methyltransferase activity	1.441×10-6
	MF	GO:0055106	ubiquitin-protein transferase regulator activity	5.126×10-6
	MF	GO:0097027	ubiquitin-protein transferase activator activity	5.126×10-6
	MF	GO:0010997	anaphase-promoting complex binding	1.245×10-5
	MF	GO:0004370	glycerol kinase activity	1.856×10-4
	MF	GO:0004174	electron-transferring-flavoprotein dehydrogenase activity	1.856×10-4
	BP	GO:0031398	positive regulation of protein ubiquitination	4.052×10-6
	BP	GO:0051443	positive regulation of ubiquitin-protein transferase activity	4.052×10-6
	BP	GO:1904668	positive regulation of ubiquitin protein ligase activity	4.052×10-6
	BP	GO:1901875	positive regulation of post-translational protein modification	4.052×10-6
	BP	GO:1903322	positive regulation of protein modification by small protein conjugation or removal	4.052×10-6
	BP	GO:0030497	fatty acid elongation	8.318×10-6
	BP	GO:0051338	regulation of transferase activity	1.162×10-5
	BP	GO:0051438	regulation of ubiquitin-protein transferase activity	2.133×10-5
	BP	GO:1904666	regulation of ubiquitin protein ligase activity	2.133×10-5
	BP	GO:1901873	regulation of post-translational protein modification	3.382×10-5
	CC	GO:0048476	Holliday junction resolvase complex	5.976×10-7
	CC	GO:1905347	endodeoxyribonuclease complex	5.976×10-7
	CC	GO:0031262	Ndc80 complex	2.784×10-5
	CC	GO:1905348	endonuclease complex	1.455×10-4
	CC	GO:0000940	outer kinetochore	3.400×10-4
	CC	GO:0000776	kinetochore	1.967×10-3
	CC	GO:0000779	condensed chromosome, centromeric region	2.241×10-3
	CC	GO:0030123	AP-3 adaptor complex	4.177×10-3
	CC	GO:0030119	AP-type membrane coat adaptor complex	9.289×10-3
GW	MF	GO:0004497	monooxygenase activity	7.389×10-14
	MF	GO:0005506	iron ion binding	9.952×10-14
	MF	GO:0016705	oxidoreductase activity, acting on paired donors, with incorporation or reduction of molecular oxygen	1.720×10-13
	MF	GO:0020037	heme binding	7.567×10-11
	MF	GO:0046906	tetrapyrrole binding	1.566×10-10
	MF	GO:0046914	transition metal ion binding	6.583×10-9
	MF	GO:0046872	metal ion binding	1.078×10-6
	MF	GO:0043169	cation binding	1.326×10-6
	MF	GO:0043167	ion binding	8.364×10-6
	MF	GO:0016747	acyltransferase activity, transferring groups other than amino-acyl groups	1.482×10-5
	BP	GO:0045490	pectin catabolic process	1.107×10-4
	BP	GO:0010393	galacturonan metabolic process	9.107×10-4
	BP	GO:0045488	pectin metabolic process	9.107×10-4
	BP	GO:0034755	Iron ion transmembrane transpor	1.237×10-3
	BP	GO:0048564	photosystem I assembly	4.916×10-3
	BP	GO:0009662	etioplast organization	6.527×10-3
	BP	GO:0050821	protein stabilization	7.412×10-3
	CC	GO:0009543	chloroplast thylakoid lumen	5.418×10-6
	CC	GO:0031978	plastid thylakoid lumen	5.418×10-6
	CC	GO:0031977	thylakoid lumen	3.749×10-4
	CC	GO:0009526	plastid envelope	2.404×10-3
	CC	GO:0009654	photosystem II oxygen evolving complex	2.938×10-3
	CC	GO:0009570	chloroplast stroma	3.896×10-3
	CC	GO:0009532	plastid stroma	4.642×10-3
	CC	GO:0019898	extrinsic component of membrane	5.237×10-3
	CC	GO:0042644	chloroplast nucleoid	7.629×10-3
	CC	GO:0000427	plastid-encoded plastid RNA polymerase complex	7.629×10-3
ASPECT	MF	GO:0016209	antioxidant activity	4.966×10-17
	MF	GO:0004601	peroxidase activity	1.168×10-16
	MF	GO:0016684	oxidoreductase activity, acting on peroxide as acceptor	1.168×10-16
	MF	GO:0009916	alternative oxidase activity	2.195×10-9
	MF	GO:0001216	DNA-binding transcription activator activity	2.017×10-7
	MF	GO:0001228	DNA-binding transcription activator activity, RNA polymerase II-specific	2.017×10-7
	MF	GO:0020037	heme binding	5.901×10-6
	MF	GO:0004364	glutathione transferase activity	1.451×10-5
	MF	GO:0046906	tetrapyrrole binding	1.782×10-5
	MF	GO:0046933	proton-transporting ATP synthase activity, rotational mechanism	2.157×10-5
	BP	GO:0006979	response to oxidative stress	1.464×10-12
	BP	GO:0042744	hydrogen peroxide catabolic process	1.870×10-12
	BP	GO:0042743	hydrogen peroxide metabolic process	3.369×10-10
	BP	GO:0072593	reactive oxygen species metabolic process	2.093×10-10
	BP	GO:0071596	ubiquitin-dependent protein catabolic process via the N-end rule pathway	7.146×10-9
	BP	GO:0045333	cellular respiration	2.344×10-9
	BP	GO:0006091	generation of precursor metabolites and energy	1.057×10-5
	BP	GO:0015980	energy derivation by oxidation of organic compounds	1.117×10-5
	BP	GO:0022900	electron transport chain	4.838×10-5
	BP	GO:0097428	protein maturation by iron-sulfur cluster transfer	6.633×10-5
	CC	GO:0045261	proton-transporting ATP synthase complex, catalytic core F(1)	1.013×10-6
	CC	GO:0016602	CCAAT-binding factor complex	1.480×10-6
	CC	GO:0033178	proton-transporting two-sector ATPase complex, catalytic domain	4.511×10-5
	CC	GO:0009543	chloroplast thylakoid lumen	3.680×10-4
	CC	GO:0031978	plastid thylakoid lumen	3.680×10-4
	CC	GO:0045259	proton-transporting ATP synthase complex	4.461×10-3
